# Supplementary material for: The Genetic Diversity and Dysfunctionality of Catalase Associated with a Worse Outcome in Crohn’s Disease
Source: Int J Mol Sci. 2022 Dec 14;23(24):15881. doi: 10.3390/ijms232415881 (PMC9785615; doi:10.3390/ijms232415881)
Supplement: Supplementary file 1 [file ijms-23-15881-s001.zip]

Archive with 1 entries (1 files):
- ijms-1977688-supplementary.pdf
